# Supplementary material for: Pancreatic Adenocarcinoma Up-Regulated Factor Promotes Epithelial–Mesenchymal Transition and Lung Metastasis in Hepatocellular Carcinoma
Source: Int J Mol Sci. 2026 Jul 12;27(14):6213. doi: 10.3390/ijms27146213 (PMC13409984; doi:10.3390/ijms27146213)
Supplement: Supplementary file 1 [file ijms-27-06213-s001.zip]

Archive with 1 entries (1 files):
- ijms-4398142-supplementary.pdf
